# Supplementary material for: Impact of the 2023/24 Influenza Vaccination on Patients with Inflammatory Rheumatic Disease in Germany: Insights from a Nationwide, Longitudinal, Self-Reported Study
Source: Vaccines (Basel). 2026 Jan 29;14(2):136. doi: 10.3390/vaccines14020136 (PMC12945301; doi:10.3390/vaccines14020136)
Supplement: Supplementary file 1 [file vaccines-14-00136-s001.zip]

Archive with 1 entries (1 files):
- vaccines-4101376-supplementary.pdf
